# Supplementary material for: A pH-Gated Functionalized Hollow Mesoporous Silica Delivery System for Photodynamic Sterilization in Staphylococcus aureus Biofilm
Source: Materials (Basel). 2022 Apr 12;15(8):2815. doi: 10.3390/ma15082815 (PMC9031160; doi:10.3390/ma15082815)
Supplement: Supplementary file 1 [file materials-15-02815-s001.zip]

Archive with 1 entries (1 files):
- materials-1661508-supplementary.pdf
